# Supplementary material for: Characterising Upper Limb Movements in Huntington's Disease and the Impact of Restricted Visual Cues
Source: PLoS One. 2015 Aug 6;10(8):e0133709. doi: 10.1371/journal.pone.0133709 (PMC4527591; doi:10.1371/journal.pone.0133709)
Supplement: S1 Dataset — (XLSX) [file pone.0133709.s001.xlsx]

## Sheet: Sheet1
ID	Group	Gender	Age	Handedness	Education	YearDiagnosed	YearsSymp	CAG	DBS	UHDRSTMS	UHDRSConf	NARTErr	NARTIQ	BDI	LNMT	LNMTXC	SNMT	SNMTXC	LFMT	LFMTXC	SFMT	SFMTXC	LNDT	LNDTXC	SNDT	SNDTXC	LFDT	LFDTXC	SFDT	SFDTXC	LNTAP	LNTAPXC	SNTAP	SNTAPXC	LFTAP	LFTAPXC	SFTAP	SFTAPXC	LFPeakV	LFTOPV	LFMeanV	LFIDT	LFRatio	LFTTP	LFAI	LFVE	LFCE	LNPeakV	LNTOPV
1.1	Control	Female	47	70	Some Tertiary							17	114.3	1	0.317	0.3254	0.3437	0.3544	0.4278	0.4107	0.4767	0.4888	0.0722	0.0608	0.0808	0.0714	0.0663	0.0579	0.0772	0.0798	0.1523	0.1746	0.181	0.1776	0.2217	0.2067	0.2484	0.271	159.251	2.5541	56.4668	0.0442	2.8331	0.2053	0.4813	0.3926	-0.6827	107.813	2.0353
1.11	Control	Female	46	100	Completed Secondary School							12	114.5	4	0.1935	0.1824	0.2049	0.1929	0.2386	0.2315	0.2511	0.2385	0.0178	0.0203	0.0205	0.0204	0.0236	0.0162	0.0196	0.0185	0.0933	0.0883	0.0933	0.0886	0.1141	0.1051	0.1138	0.1057	276.349	1.4712	103.16	0.1247	2.7121	0.1245	0.5189	0.9416	-0.9226	71.0668	1.1927
1.15	Control	Female	37	100	Some Tertiary							19	112.7	1	0.3932	0.4045	0.4116	0.4222	0.5086	0.5579	0.5642	0.6101	0.0643	0.0594	0.0761	0.0721	0.0633	0.0514	0.0648	0.0528	0.1918	0.2048	0.2081	0.2285	0.2449	0.2958	0.269	0.2982	135.099	2.9354	49.1619	0.0597	2.7483	0.2637	0.519	0.4992	0.0639	86.1271	2.3054
1.16	Control	Female	27	50	Some Tertiary							17	114.3	0	0.3234	0.3021	0.3092	0.2997	0.4449	0.4166	0.4567	0.4549	0.0728	0.0684	0.0806	0.0694	0.0682	0.0621	0.0972	0.0489	0.1643	0.1499	0.1541	0.1343	0.2523	0.225	0.2462	0.2341	170.393	2.6268	55.8336	0.0563	3.0742	0.1954	0.4371	0.5664	-0.4176	103.104	2.0259
1.17	Control	Female	25	60	Some Tertiary							3	125.5	0	0.3159	0.3202	0.3666	0.38	0.4741	0.4542	0.5316	0.4886	0.0534	0.0357	0.0769	0.0519	0.0474	0.0383	0.0545	0.0407	0.1588	0.1544	0.1911	0.2071	0.2984	0.2803	0.3074	0.2756	153.357	2.7099	51.9222	0.1133	2.9627	0.1757	0.3727	0.408	-0.6727	100.008	1.9154
1.21	Control	Male	56	100	Some Secondary School							13	113.5	2	0.3501	0.3583	0.3539	0.3657	0.4321	0.4312	0.4542	0.4522	0.056	0.0448	0.0594	0.0445	0.0487	0.035	0.0557	0.0432	0.1643	0.1653	0.1534	0.1585	0.2005	0.21	0.2056	0.2126	175.14	2.6706	60.9251	0.1898	2.8871	0.2316	0.5361	0.7029	1.0598	115.335	2.3682
1.23	Control	Female	39	100	Some Tertiary							23	109.5	3	0.4014	0.4106	0.4254	0.4374	0.5238	0.5257	0.5743	0.5652	0.0739	0.065	0.0791	0.0612	0.0614	0.0589	0.0771	0.0641	0.2057	0.213	0.2308	0.2179	0.2736	0.2795	0.3243	0.3109	144.361	2.9744	47.2173	0.0798	3.0563	0.2502	0.4777	0.4782	-0.4394	89.8776	2.3597
1.24	Control	Male	52	100	Some Secondary Plus Trade							23	109.3	3	0.3903	0.4194	0.4026	0.4227	0.5312	0.5348	0.5623	0.5642	0.0539	0.0483	0.055	0.0472	0.0498	0.0456	0.0589	0.0443	0.1936	0.2201	0.2078	0.2021	0.2724	0.2781	0.3016	0.3099	139.199	2.9524	46.9178	0.038	2.9789	0.2588	0.4863	0.4666	-0.3	92.4793	2.2732
1.25	Control	Female	34	100	Some Tertiary							13	117.5	3	0.1775	0.1788	0.2556	0.2199	0.3086	0.27	0.3992	0.3114	0.0251	0.0235	0.04	0.0271	0.0232	0.0211	0.0398	0.0263	0.0871	0.0876	0.1188	0.1095	0.142	0.1282	0.1899	0.1501	211.625	1.7769	79.2737	0.0263	2.6881	0.1666	0.5383	0.6778	-0.9337	182.304	1.0295
2.02	SympHD	Female	54	100	Some Tertiary	2008	5	44	459	12	4	2	126.3	0	0.519	0.4887	0.5866	0.6046	0.7568	0.7524	0.8632	0.8346	0.1081	0.0857	0.1754	0.1261	0.1278	0.1163	0.1722	0.1206	0.2753	0.2727	0.3451	0.3419	0.4196	0.4027	0.4992	0.4947	108.842	4.9179	33.672	0.3598	3.2439	0.3372	0.4478	0.3556	-0.4279	72.4519	3.7065
2.04	SympHD	Male	49	100	Some Secondary School	2009	4	42	318.5	17	4	21	107.1	0	0.4316	0.4553	0.4411	0.4418	0.5845	0.5884	0.7232	0.6197	0.1453	0.093	0.1477	0.1086	0.1361	0.1152	0.1456	0.1289	0.2317	0.2152	0.2317	0.2143	0.3246	0.3159	0.3588	0.3207	139.236	4.1409	42.4223	0.4272	3.2954	0.2599	0.4466	0.4647	-0.3455	89.9507	3.2856
2.05	SympHD	Female	66	100	Some Secondary School	2007	6			20	4	18	102.1	11	0.3871	0.4398	0.4526	0.456	0.5199	0.5174	0.6124	0.5866	0.1034	0.0893	0.1382	0.1184	0.0942	0.0867	0.1302	0.0993	0.2167	0.2278	0.2586	0.2317	0.3046	0.2897	0.3366	0.354	153.202	3.0829	47.9154	0.0563	3.2227	0.2153	0.4181	0.5643	-0.4402	93.5848	2.3773
2.06	SympHD	Male	63	100	Some Tertiary	2007	6	42	409.5	11	4	11	126.5	5	0.2834	0.2854	0.2847	0.3034	0.4324	0.4163	0.4761	0.4244	0.049	0.044	0.0473	0.0412	0.0592	0.0486	0.0612	0.0458	0.1415	0.1372	0.1462	0.1436	0.2491	0.2187	0.2561	0.2247	193.312	2.4862	55.6107	0.0463	3.5412	0.1832	0.4271	1.4693	-0.725	122.194	1.7038
2.07	SympHD	Male	61	90	Some Secondary Plus Trade	2005	8	43	457.5	18	4	14	116.5	7	0.1701	0.1556	0.1746	0.1498	0.2121	0.1726	0.2117	0.1814	0.021	0.0176	0.0234	0.0224	0.0158	0.0192	0.0198	0.0196	0.0732	0.0747	0.0828	0.0679	0.0921	0.0801	0.0935	0.0905	336.514	1.409	123.709	0.1467	2.7441	0.12	0.5552	1.6551	-0.0337	204.418	1.1585
2.14	SympHD	Female	44	100	Some Tertiary	2011	3	44	374	5	3	13	117.5	0	0.3283	0.2899	0.3466	0.3148	0.4234	0.4208	0.5383	0.5335	0.107	0.0514	0.1281	0.0626	0.1072	0.0673	0.1806	0.0934	0.1843	0.1375	0.2101	0.161	0.2311	0.2244	0.3342	0.3293	177.36	3.5958	58.9282	0.751	3.0599	0.1947	0.4681	0.7357	0.0686	115.314	2.8534
2.18	SympHD	Male	69	100	Some Secondary Plus Trade	2006	7	43	517.5	21	4	22	110.1	0	0.4462	0.3731	0.4798	0.3934	0.762	0.6349	0.6519	0.5022	0.0788	0.0441	0.1452	0.065	0.07	0.0666	0.104	0.0698	0.2035	0.1734	0.2428	0.195	0.4136	0.3724	0.3426	0.2421	137.971	4.6912	37.0208	0.2167	3.8456	0.3485	0.458	0.7739	0.2119	100.054	3.1499
2.19	SympHD	Female	43	90	Some Tertiary	2009	4	47	494.5	18	4	19	112.7	11	0.4605	0.5431	0.5659	0.6772	0.656	0.9434	0.629	0.9693	0.1774	0.1517	0.176	0.1696	0.1396	0.1356	0.1958	0.1681	0.2154	0.2886	0.2863	0.4099	0.3503	0.6096	0.3627	0.657	129.991	4.6669	38.7273	0.6892	3.4056	0.3076	0.4697	0.4615	-0.6061	85.1011	4.3874
2.28	SympHD	Male	45	70	Some Secondary School	2000	13			25	4			25	1.2209	1.4284	1.1729	1.4037	1.574	1.8172	1.5874	1.9367	0.1856	0.1533	0.165	0.1801	0.1436	0.1437	0.1825	0.1506	0.6507	0.7894	0.6107	0.8894	0.8526	1.045	0.8428	1.1073	64.345	8.6012	17.1754	0.155	3.7927	0.7214	0.4632	1.6202	1.3745	46.6098	7.0969
6.01	PreHD	Female	39	82	Some Tertiary		-18.35	42	253.5	0	0	15	115.9	0	0.4013	0.321	0.4348	0.3498	0.556	0.4969	0.5872	0.5222	0.1074	0.067	0.112	0.0746	0.1059	0.0701	0.1302	0.081	0.2257	0.166	0.2634	0.1832	0.3256	0.2713	0.3502	0.2989	147.184	3.5563	45.2202	0.1852	3.3037	0.2286	0.4137	0.396	-0.4142	93.4204	2.7477
6.03	PreHD	Female	47	40	Some Tertiary		-10.35	42	305.5	0	0	19	112.7	8	0.2708	0.266	0.2982	0.2848	0.3782	0.3545	0.3639	0.3404	0.0416	0.0329	0.0387	0.0369	0.0605	0.0399	0.0452	0.0376	0.1395	0.1362	0.1407	0.1363	0.2008	0.1765	0.1746	0.1703	190.815	2.3705	64.6675	0.1482	2.9978	0.1773	0.4707	0.9181	-0.5612	122.313	1.6654
6.08	PreHD	Female	46	100	Some Tertiary		-11.35	42	299	0	0	15	115.9	7	0.3189	0.2417	0.3748	0.2877	0.4321	0.3223	0.5648	0.4113	0.052	0.0321	0.0647	0.0416	0.0429	0.0306	0.0714	0.0401	0.175	0.1164	0.2202	0.1415	0.2414	0.1651	0.3277	0.2377	188.864	2.7273	62.3351	0.1182	3.0356	0.1907	0.4415	0.5643	-0.3259	108.786	2.1356
6.09	PreHD	Female	27	100	Completed Secondary School		-30.35	42	175.5	0	0	25	104.1	9	0.371	0.381	0.3883	0.3734	0.4785	0.449	0.491	0.465	0.0829	0.0673	0.0957	0.0763	0.0646	0.0556	0.0754	0.0678	0.1803	0.18	0.1973	0.1792	0.2282	0.2304	0.2545	0.2397	149.647	3.1144	50.3652	0.3787	2.9866	0.2513	0.524	0.4747	-0.4884	88.4821	2.5306
6.12	PreHD	Female	37	100	Some Tertiary					0	0	31	103.1	4	0.4188	0.3976	0.4215	0.3933	0.584	0.5855	0.6917	0.6753	0.1126	0.0948	0.129	0.09	0.0953	0.0866	0.1422	0.0984	0.2153	0.2021	0.2222	0.1827	0.3057	0.3097	0.4008	0.344	128.386	3.4472	42.4041	0.0997	3.0547	0.2782	0.4782	0.3463	-0.5031	80.9082	2.6703
6.13	PreHD	Female	25	40	Some Tertiary		-27.94	43	187.5	0	0	13	117.5	12	0.223	0.1837	0.2931	0.244	0.3851	0.3332	0.4189	0.3511	0.0418	0.0369	0.0549	0.0402	0.0506	0.047	0.0742	0.0538	0.1146	0.0828	0.1325	0.1179	0.2008	0.1686	0.2196	0.1716	190.19	2.3595	65.4413	0.0965	2.9187	0.1843	0.4801	0.648	0.0401	151.837	1.4706
6.2	PreHD	Female	37	70	Some Tertiary		-12.13	44	314.5	5	1	15	115.9	0	0.2456	0.2301	0.2801	0.2505	0.3754	0.3396	0.3477	0.301	0.0438	0.04	0.0548	0.0462	0.0534	0.0379	0.0372	0.0308	0.1125	0.1066	0.1247	0.1168	0.1895	0.1664	0.1605	0.1475	191.679	2.3346	65.4049	0.0798	2.942	0.1859	0.5057	0.942	-0.907	133.203	1.6575
6.22	PreHD	Male	36	100	Some Tertiary		-13.13	44	306	0	0	11	126.5	0	0.2912	0.2825	0.2971	0.2876	0.4133	0.4007	0.4254	0.4017	0.0561	0.0553	0.0598	0.0548	0.053	0.0483	0.0576	0.0499	0.147	0.1393	0.1429	0.1482	0.2088	0.2004	0.2036	0.2096	162.086	2.4902	58.6592	0.1217	2.778	0.2046	0.4971	0.3832	-0.6053	111.975	1.8686
6.27	PreHD	Male	50	95	Some Tertiary		-25.23	39	175	0	0	14	124.1	1	0.4396	0.4622	0.4733	0.51	0.5959	0.603	0.6435	0.6508	0.0871	0.0762	0.1073	0.0889	0.0838	0.0816	0.0948	0.0636	0.2282	0.2337	0.2654	0.2745	0.3322	0.3471	0.3635	0.3783	127.365	3.4977	41.739	0.1218	3.0562	0.2637	0.4422	0.3467	0.0787	82.8626	2.7438
[truncated: 79 more columns]

## Sheet: Sheet2
ID
Group
Gender
Birthdate
Age
Handedness
Education
YearDiagnosed
YearsSymp
CAG
DBS
UHDRSTMS
UHDRSConf
NARTErr
NARTIQ
BDI
LNMT
LNMTXC
SNMT
SNMTXC
LFMT
LFMTXC
SFMT
SFMTXC
LNDT
LNDTXC
SNDT
SNDTXC
LFDT
LFDTXC
SFDT
SFDTXC
LNTAP
LNTAPXC
SNTAP
SNTAPXC
LFTAP
LFTAPXC
SFTAP
SFTAPXC
LFPeakV
LFTOPV
LFMeanV
LFIDT
LFRatio
LFTTP
LFAI
LFVE
LFCE
LNPeakV
LNTOPV
LNMeanV
LNIDT
LNRatio
LNTTP
LNAI
LNVE
LNCE
SFPeakV
SFTOPV
SFMeanV
SFIDT
SFRatio
SFTTP
SFAI
SFVE
SFCE
SNPeakV
SNTOPV
SNMeanV
SNIDT
SNRatio
SNTTP
SNAI
SNVE
SNCE
LFPeakVXC
LFTOPVXC
LFMeanVXC
LFIDTXC
LFRatioXC
LFTTPXC
LFAIXC
LFVEXC
LFCEXC
LNPeakVXC
LNTOPVXC
LNMeanVXC
LNIDTXC
LNRatioXC
LNTTPXC
LNAIXC
LNVEXC
LNCEXC
SFPeakVXC
SFTOPVXC
SFMeanVXC
SFIDTXC
SFRatioXC
SFTTPXC
SFAIXC
SFVEXC
SFCEXC
SNPeakVXC
SNTOPVXC
SNMeanVXC
SNIDTXC
SNRatioXC
SNTTPXC
SNAIXC
SNVEXC
SNCEXC
MAH_1
COO_1
LNVErr
LNVErrX
SNVErr
SNVErrX
LFVErr
LFVErrX
SFVErr
SFVErrX
LNCErr
LNCErrX
SNCErr
SNCErrX
LFCErr
LFCErrX
SFCErr
SFCErrX
